# Supplementary material for: Defence Responses Associated with Elicitor-Induced, Cultivar-Associated Resistance to Latania Scale in Kiwifruit
Source: Plants (Basel). 2021 Dec 21;11(1):10. doi: 10.3390/plants11010010 (PMC8747134; doi:10.3390/plants11010010)
Supplement: Supplementary file 1 [file plants-11-00010-s001.zip]

Archive with 1 entries (1 files):
- 21590 - Kirstin Wurms Scale 1 and 2 manuscript supplementary data v5.pdf
